# Supplementary material for: Investigating Changes in Pharmacokinetics of Steroidal Alkaloids from a Hydroethanolic Fritillariae thunbergii Bulbus Extract in 2,4-Dinitrobenzene Sulfonic Acid-Induced Colitis Rats
Source: Pharmaceuticals (Basel). 2024 Jul 29;17(8):1001. doi: 10.3390/ph17081001 (PMC11357484; doi:10.3390/ph17081001)
Supplement: Supplementary file 1 [file pharmaceuticals-17-01001-s001.zip]

Archive with 1 entries (1 files):
- pharmaceuticals-3116134-supplementary.pdf
